# Supplementary material for: Loss of ASMT Function in Arabidopsis Affects Hormone Pathways and the Ability to Withstand Drought Stress
Source: Int J Mol Sci. 2026 Jun 25;27(13):5737. doi: 10.3390/ijms27135737 (PMC13362429; doi:10.3390/ijms27135737)
Supplement: Supplementary file 1 [file ijms-27-05737-s001.zip]

Archive with 1 entries (1 files):
- ijms-4398127-supplementary.pdf
